# Supplementary material for: Highly Selective SERCA2a Activators: Preclinical Development of a Congeneric Group of First-in-Class Drug Leads against Heart Failure
Source: J Med Chem. 2022 May 17;65(10):7324–33. doi: 10.1021/acs.jmedchem.2c00347 (PMC9150102; doi:10.1021/acs.jmedchem.2c00347)
Supplement: Supplementary file 2 — jm2c00347_si_002.csv [file jm2c00347_si_002.csv]

Name	SMILES		Name	NKA Inhibition (IC50 �M)	SERCA2a Stimulation @100 nM (DELTA% KdCa)
1	O=C1CCC2C3C[C@H](O)C4C/C(CC[C@]4(C)C3CC[C@@]21C)=C/CCC(O)=O		1	>100	-15
2	O=C1CCC2C3C[C@H](O)C4C/C(CC[C@]4(C)C3CC[C@@]21C)=C\CCC(O)=O		2	>100	-
3	O=C1CCC2C3C[C@@H](O)C4C/C(CC[C@]4(C)C3CC[C@@]21C)=C/CCC(O)=O		3	>100	-
4	O=C1CCC2C3C[C@@H](O)C4C/C(CC[C@]4(C)C3CC[C@@]21C)=C\CCC(O)=O		4	>100	-
5	O=C1CCC2C3C[C@@H](O)C4C[C@@H](CCCC(O)=O)CC[C@]4(C)C3CC[C@@]21C		5	>100	-21
6	O=C1CCC2C3C[C@H](O)C4C[C@@H](CCCC(O)=O)CC[C@]4(C)C3CC[C@@]21C		6	>100	-23
7	O=C1CCC2C3C[C@H](O)C4C[C@@H](CCCC(OC)=O)CC[C@]4(C)C3CC[C@@]21C		7	>100	-23
8	O=C1CCC2C3C[C@H](O)C4C[C@@H](CC(O)=O)CC[C@]4(C)C3CC[C@@]21C		8	>100	-25
9	O=C1CCC2C3C[C@@H](O)C4C[C@@H](CC(O)=O)CC[C@]4(C)C3CC[C@@]21C		9	>100	-
10	O=C1CCC2C3C[C@H](O)C4C[C@@H](CC(OCC)=O)CC[C@]4(C)C3CC[C@@]21C		10	>100	-26
11	O=C1CCC2C3C[C@H](O)C4C[C@@H](CCCCCC(O)=O)CC[C@]4(C)C3CC[C@@]21C		11	>100	-20
12	O=C1CCC2C3C[C@H](O)C4C[C@@H](CCCCCC(OCC)=O)CC[C@]4(C)C3CC[C@@]21C		12	>100	-18
13	O=C1CCC2C3C[C@H](O)C4CC(CC[C@]4(C)C3CC[C@@]21C)=O
14	O=C1CCC2C3C[C@@H](O)C4CC(CC[C@]4(C)C3CC[C@@]21C)=O
15	O=C1CCC2C3C[C@H](O)C4C/C(CC[C@]4(C)C3CC[C@@]21C)=C/CCC(OC)=O
17	O=C1CCC2C3C[C@@H](O)C4C/C(CC[C@]4(C)C3CC[C@@]21C)=C/CCC(OC)=O
19	O=C1CCC2C3C[C@H](O)C4C/C(CC[C@]4(C)C3CC[C@@]21C)=C\CCCCC(OCC)=O
20	O=C1CCC2C3C[C@H](O)C4C/C(CC[C@]4(C)C3CC[C@@]21C)=C/C(OCC)=O
21	O=C1CCC2C3C[C@@H](O)C4C/C(CC[C@]4(C)C3CC[C@@]21C)=C/C(OCC)=O
22	O=C1CCC2C3C[C@@H](O)C4C[C@@H](CCCC(OC)=O)CC[C@]4(C)C3CC[C@@]21C
23	O=C1CCC2C3C[C@@H](O)C4C[C@@H](CC(OCC)=O)CC[C@]4(C)C3CC[C@@]21C
